# Supplementary material for: Seed storage protein gene promoters contain conserved DNA motifs in Brassicaceae, Fabaceae and Poaceae
Source: BMC Plant Biol. 2009 Oct 20;9:126. doi: 10.1186/1471-2229-9-126 (PMC2770497; doi:10.1186/1471-2229-9-126)
Supplement: Additional file 2 — List of top-scoring Arabidopsis and rice promoters for the presence of seed storage protein gene promoter motifs. Species, binomial name of species; GeneID, accession number; Description, functional gene annotation. [file 1471-2229-9-126-S2.CSV]

Species	GeneID	Description
Arabidopsis thaliana	AT4G27150.1	2S seed storage protein precursor
Arabidopsis thaliana	AT3G29075.1	glycine-rich protein
Arabidopsis thaliana	AT4G27170.1	2S seed storage protein precursor
Arabidopsis thaliana	AT4G27160.1	2S seed storage protein precursor
Arabidopsis thaliana	AT4G28520.4	12S seed storage protein precursor
Arabidopsis thaliana	AT4G27140.1	2S seed storage protein precursor
Arabidopsis thaliana	AT5G44120.3	12S seed storage protein precursor
Arabidopsis thaliana	AT5G07530.2	glycine-rich protein
Arabidopsis thaliana	AT2G28490.1	cupin family protein
Arabidopsis thaliana	AT5G54740.1	2S seed storage protein precursor
Oryza sativa	12007.t00931	prolamin precursor
Oryza sativa	12007.t00932	prolamin precursor
Oryza sativa	12012.t01542	prolamin PPROL 17 precursor
Oryza sativa	12002.t01476	glutelin type-B 4 precursor
Oryza sativa	12002.t01475	glutelin type-B 4 precursor
Oryza sativa	12002.t01308	glutelin type-B 7 precursor
Oryza sativa	12012.t01555	prolamin PPROL 17 precursor
Oryza sativa	12005.t02317	prolamin PPROL 14 precursor
Oryza sativa	12005.t02289	prolamin PPROL 14 precursor
Oryza sativa	12005.t02300	prolamin PPROL 14 precursor
