# Supplementary material for: Seed storage protein gene promoters contain conserved DNA motifs in Brassicaceae, Fabaceae and Poaceae
Source: BMC Plant Biol. 2009 Oct 20;9:126. doi: 10.1186/1471-2229-9-126 (PMC2770497; doi:10.1186/1471-2229-9-126)
Supplement: Additional file 3 — List of seed-storage protein gene promoters included in the analysis. Uniprot ID, UniProt/SwissProt sequence identifier; GenPept ID, GenPept accession number; GenBank ID, GenBank accession number; Start, start coordinate for the coding sequence; Stop, stop coordinate for the coding sequence; Strand, strand (+/-) of the coding sequence; Species, binomial name of species. [file 1471-2229-9-126-S3.CSV]

Uniprot ID	GenPept ID	GenBank ID	Start	Stop	Strand	Species
P15455	BAB10979.1	AB005239.1	16870	17369	minus	Arabidopsis thaliana
P15456	AAD10680.1	AC003027.1	71129	71628	minus	Arabidopsis thaliana
P15457	AAA32743.1	M22032.1	418	917	plus	Arabidopsis thaliana
P15458	CAA80871.1	Z24745.1	2429	2928	plus	Arabidopsis thaliana
P15459	CAB38846.1	AL035680.1	31641	32140	plus	Arabidopsis thaliana
P15460	CAA80869.1	Z24744.1	1625	2124	plus	Arabidopsis thaliana
Q96318	AAB17379.1	U66916.1	460	959	plus	Arabidopsis thaliana
Q9ZWA9	AAD10679.1	AC003027.1	67682	68181	minus	Arabidopsis thaliana
Q9SK09	AAD21484.1	AC006587.5	15866	16365	minus	Arabidopsis thaliana
P33524	CAA41985.1	X59295.1	110	609	plus	Brassica napus
P33525	CAA44042.1	X62120.1	720	1219	plus	Brassica napus
P11090	CAA32692.1	X14555.1	181	680	plus	Brassica napus
P01090	AAA87348.1	J02798.1	603	1102	plus	Brassica napus
P17333	CAA35580.1	X17542.1	446	945	plus	Brassica napus
Q02498	CAA42478.1	X59808.1	218	717	plus	Raphanus sativus
P10562	CAA33172.1	X15076.1	809	1308	plus	Canavalia gladiata
P13917	BAA03681.1	D16107.1	864	1363	plus	Glycine max
P11827	AAB01374.1	M13759.1	407	906	plus	Glycine max
P25974	AAB23463.1	S44893.1	411	910	plus	Glycine max
P04776	CAA33215.1	X15121.1	140	639	plus	Glycine max
P04405	CAA33216.1	X15122.1	302	801	plus	Glycine max
Q2HUY7	ABD32862.1	AC149038.2	125028	125527	minus	Medicago truncatula
P19329	AAA33753.1	M68913.1	2695	3194	plus	Phaseolus vulgaris
Q42460	CAA90585.1	Z50202.1	1153	1652	plus	Phaseolus vulgaris
P62930	AAC61879.1	M81864.1	34	533	plus	Pisum sativum
P13915	CAA29695.1	X06398.1	63	562	plus	Pisum sativum
P13919	AAA33660.1	M73805.1	520	1019	plus	Pisum sativum
P15838	CAA35056.1	X17193.1	991	1490	plus	Pisum sativum
P05692	CAA30067.1	X07014.1	64	563	plus	Pisum sativum
P13918	CAA32239.1	X14076.1	1035	1534	plus	Pisum sativum
P05190	CAA27313.1	X03677.1	2199	2698	plus	Vicia faba
P08438	CAA68559.1	Y00506.1	2029	2528	plus	Vicia faba
P06470	CAA26889.1	X03103.1	14	513	plus	Hordeum vulgare
P06293	CAA36015.1	X51726.1	527	1026	plus	Hordeum vulgare
Q0DN94	CAA34926.1	X17074.1	246	745	plus	Oryza sativa
P17048	CAA46197.1	X65064.1	113	612	plus	Oryza sativa
P29835	BAA09308.1	D50643.1	427	926	plus	Oryza sativa
P07728	BAB61225.1	AP003256.3	166219	166718	plus	Oryza sativa
P07730	BAA00462.1	D00584.1	1843	2342	plus	Oryza sativa
Q09151	AAA50314.2	M28158.1	311	810	plus	Oryza sativa
P14323	CAA38212.1	X54314.1	781	1280	plus	Oryza sativa
Q02897	BAD19800.1	AP005511.3	98052	98551	plus	Oryza sativa
P14614	AAM97692.1	AF537221.2	604	1103	plus	Oryza sativa
P0C5E5	AAW80678.1	AY896773.1	132	631	plus	Oryza sativa
Q42465	BAC20110.1	AP005160.3	156007	156506	minus	Oryza sativa
P20698	ABA97054.1	DP000011.2	9685896	9686395	plus	Oryza sativa
P14690	CAA34230.1	X16104.1	288	787	plus	Sorghum bicolor
P04726	CAA26383.1	X02538.1	28	527	plus	Triticum aestivum
P21292	AAA34272.1	M36999.1	191	690	plus	Triticum aestivum
P10388	CAA31395.3	X12928.4	3340	3839	plus	Triticum aestivum
P10387	CAA31396.1	X12929.2	2378	2877	plus	Triticum aestivum
P04706	AAA33468.1	M16066.1	23	522	plus	Zea mays
P04704	CAA24717.1	V01470.1	390	889	plus	Zea mays
P08031	CAA37595.1	X53515.1	673	1172	plus	Zea mays
